# Supplementary material for: College students’ psychology and behavior in the context of online public opinion: a cross-sectional study in Jiangsu Province, China
Source: Front Psychol. 2024 Nov 26;15:1475581. doi: 10.3389/fpsyg.2024.1475581 (PMC11628265; doi:10.3389/fpsyg.2024.1475581)
Supplement: Supplementary file 1 [file Data_Sheet_1.ZIP]

Archive with 4 entries (3 files):
- Supporting information files/OUTPUT of Correlation analysis of various variables.xlsx
- Supporting information files/Original data of online public opinion.sav
- Supporting information files/Supporting information questionaire.docx
- Supporting information files/
