# Supplementary material for: College students’ psychology and behavior in the context of online public opinion: a cross-sectional study in Jiangsu Province, China
Source: Front Psychol. 2024 Nov 26;15:1475581. doi: 10.3389/fpsyg.2024.1475581 (PMC11628265; doi:10.3389/fpsyg.2024.1475581)
Supplement: Supplementary file 1 [file Data_Sheet_1.ZIP › Supporting information files/OUTPUT of Correlation analysis of various variables.xlsx]

## Sheet: Sheet1
Correlations
Control Variables			BJW	GeneralBelief(GBJW)1-6	Individualbelief(GBJW)7-13	CDRISC	tenacity	strength	optimism	IAB	Online support	Online guidance	Online sharing	Online reminders
1、gender & class & 6、child & 7、money & 9、attitude & 10、schoolmate	BJW	Correlation	1	0.939191	0.94401	0.451872	0.416514	0.455045	0.413177	0.124848	0.136284	0.109461	0.0914851	0.133387
		Significance（2-tailed）		0	0	1.55783e-115	1.04728e-96	2.46302e-117	4.82364e-95	2.07192e-09	5.91386e-11	1.53109e-07	1.17157e-05	1.49938e-10
		df	0	2286	2286	2286	2286	2286	2286	2286	2286	2286	2286	2286
	GeneralBelief(GBJW)1-6	Correlation	0.939191	1	0.773313	0.38153	0.361259	0.373113	0.339368	0.161509	0.159736	0.15589	0.136166	0.162909
		Significance（2-tailed）	0		0	3.53779e-80	1.75256e-71	1.71824e-76	8.92452e-63	7.70618e-15	1.51959e-14	6.45487e-14	6.14483e-11	4.48456e-15
		df	2286	0	2286	2286	2286	2286	2286	2286	2286	2286	2286	2286
	Individualbelief(GBJW)7-13	Correlation	0.94401	0.773313	1	0.467754	0.421945	0.481699	0.436817	0.0753421	0.0981608	0.0523308	0.0380904	0.089762
		Significance（2-tailed）	0	0		9.61198e-125	1.86972e-99	3.05491e-133	3.04456e-107	0.000309755	2.54955e-06	0.0122975	0.0685089	1.70855e-05
		df	2286	2286	0	2286	2286	2286	2286	2286	2286	2286	2286	2286
	CDRISC	Correlation	0.451872	0.38153	0.467754	1	0.974208	0.951566	0.852195	0.239576	0.250926	0.215936	0.202029	0.235835
		Significance（2-tailed）	1.55783e-115	3.53779e-80	9.61198e-125		0	0	0	3.14608e-31	3.44701e-34	1.51718e-25	1.68478e-22	2.75606e-30
		df	2286	2286	2286	0	2286	2286	2286	2286	2286	2286	2286	2286
	tenacity	Correlation	0.416514	0.361259	0.421945	0.974208	1	0.878091	0.760388	0.265486	0.266363	0.249303	0.232427	0.259412
		Significance（2-tailed）	1.04728e-96	1.75256e-71	1.86972e-99	0		0	0	3.26657e-38	1.83444e-38	9.33777e-34	1.92646e-29	1.67399e-36
		df	2286	2286	2286	2286	0	2286	2286	2286	2286	2286	2286	2286
	strength	Correlation	0.455045	0.373113	0.481699	0.951566	0.878091	1	0.786073	0.162553	0.190532	0.128615	0.119701	0.167058
		Significance（2-tailed）	2.46302e-117	1.71824e-76	3.05491e-133	0	0		0	5.14785e-15	3.81725e-20	6.64395e-10	9.28962e-09	8.75986e-16
		df	2286	2286	2286	2286	2286	0	2286	2286	2286	2286	2286	2286
	optimism	Correlation	0.413177	0.339368	0.436817	0.852195	0.760388	0.786073	1	0.227109	0.236425	0.206983	0.197529	0.21616
		Significance（2-tailed）	4.82364e-95	8.92452e-63	3.04456e-107	0	0	0		3.76033e-28	1.96252e-30	1.46721e-23	1.46522e-21	1.34963e-25
		df	2286	2286	2286	2286	2286	2286	0	2286	2286	2286	2286	2286
	IAB	Correlation	0.124848	0.161509	0.0753421	0.239576	0.265486	0.162553	0.227109	1	0.969746	0.959688	0.934003	0.941022
		Significance（2-tailed）	2.07192e-09	7.70618e-15	0.000309755	3.14608e-31	3.26657e-38	5.14785e-15	3.76033e-28		0	0	0	0
		df	2286	2286	2286	2286	2286	2286	2286	0	2286	2286	2286	2286
	Online support	Correlation	0.136284	0.159736	0.0981608	0.250926	0.266363	0.190532	0.236425	0.969746	1	0.894856	0.862449	0.903584
		Significance（2-tailed）	5.91386e-11	1.51959e-14	2.54955e-06	3.44701e-34	1.83444e-38	3.81725e-20	1.96252e-30	0		0	0	0
		df	2286	2286	2286	2286	2286	2286	2286	2286	0	2286	2286	2286
	Online guidance	Correlation	0.109461	0.15589	0.0523308	0.215936	0.249303	0.128615	0.206983	0.959688	0.894856	1	0.885106	0.882769
		Significance（2-tailed）	1.53109e-07	6.45487e-14	0.0122975	1.51718e-25	9.33777e-34	6.64395e-10	1.46721e-23	0	0		0	0
		df	2286	2286	2286	2286	2286	2286	2286	2286	2286	0	2286	2286
	Online sharing	Correlation	0.0914851	0.136166	0.0380904	0.202029	0.232427	0.119701	0.197529	0.934003	0.862449	0.885106	1	0.816526
		Significance（2-tailed）	1.17157e-05	6.14483e-11	0.0685089	1.68478e-22	1.92646e-29	9.28962e-09	1.46522e-21	0	0	0		0
		df	2286	2286	2286	2286	2286	2286	2286	2286	2286	2286	0	2286
	Online reminders	Correlation	0.133387	0.162909	0.089762	0.235835	0.259412	0.167058	0.21616	0.941022	0.903584	0.882769	0.816526	1
		Significance（2-tailed）	1.49938e-10	4.48456e-15	1.70855e-05	2.75606e-30	1.67399e-36	8.75986e-16	1.34963e-25	0	0	0	0
		df	2286	2286	2286	2286	2286	2286	2286	2286	2286	2286	2286	0
